# Supplementary material for: Uncovering a Novel cyp51A Mutation and Antifungal Resistance in Aspergillus fumigatus through Culture Collection Screening
Source: J Fungi (Basel). 2024 Feb 1;10(2):122. doi: 10.3390/jof10020122 (PMC10890095; doi:10.3390/jof10020122)
Supplement: Supplementary file 1 [file jof-10-00122-s001.zip › Table S1.xlsx]

## Sheet: Clinical strains
Table S1: Aspergillus fumigatus clinical isolate number, clinical material, year of isolation, broth microdilution results, and cyp51A analysis
LIF	Source	Year	MCF	CPF	AMB	ITC	VRC	POS	CYP51A Sequence
4A	Sputum	1998	≤0.015	0.25	1	0.5	1	0.5	*
23A	Sputum	1999	≤0.015	0.25	0.5	1	4	0.5	F46Y, M172V, N248T, D255E, E427
69A	Sputum	2000	≤0.015	0.25	1	0.25	0.5	0.25	*
85A	Sputum	2000	≤0.015	0.25	1	0.5	1	0.5	*
92A	Bronchoalveolar lavage	2001	≤0.015	0.25	0.5	0.5	1	0.25	*
94A	Bronchoalveolar lavage	2001	≤0.015	0.25	1	0.5	0.5	0.25	*
99A	Sputum	2000	≤0.015	0.25	1	0.25	0.5	0.25	*
114A	Sputum	2003	≤0.015	0.25	1	0.5	0.5	0.25	*
115A	Bronchoalveolar lavage	2003	≤0.015	0.25	1	0.5	1	0.125	*
116A	Bronchoalveolar lavage	2003	≤0.015	0.25	0.5	0.5	0.5	0.25	*
117A	Lung mass	2003	≤0.015	0.25	0.5	0.25	1	0.25	*
120A	Bronchoalveolar lavage	2003	≤0.015	0.25	1	0.5	1	0.25	*
34	Sputum	1999	≤0.015	0.25	0.5	0.5	0.5	0.25	*
38	Feces	1999	≤0.015	0.25	0.25	0.25	1	0.25	*
52	Sputum	1999	≤0.015	0.25	0.5	0.5	1	0.25	*
61	Sputum	2000	≤0.015	0.25	0.5	0.25	1	0.25	*
65	Tracheal secretion	2000	≤0.015	0.25	0.5	0.5	0.5	0.25	*
83	Sputum	2000	≤0.015	0.25	0.5	0.25	0.5	0.25	*
88	Sputum	2000	≤0.015	0.25	1	0.5	0.5	0.25	*
90	Bronchoalveolar lavage	2000	≤0.015	0.25	0.5	0.5	0.5	0.5	*
93	Bronchoalveolar lavage	2000	≤0.015	0.5	1	0.25	0.5	0.5	*
96	Sputum	2000	≤0.015	0.25	1	0.25	0.5	0.5	*
99	Sputum	2000	≤0.015	0.25	1	0.5	1	0.5	*
106	Sputum	2000	≤0.015	0.25	1	0.25	1	0.5	*
109	Sputum	2000	≤0.015	0.25	1	0.5	2	0.5	*
158	Nasal swab	2001	≤0.015	0.25	1	1	1	0.5	*
163	Nasal swab	2001	≤0.015	0.25	1	0.5	0.5	0.5	*
169	Sputum	2001	≤0.015	0.25	1	0.5	0.5	0.5	*
172	Sputum	2001	≤0.015	0.25	1	0.5	0.5	0.5	*
183	Sputum	2001	≤0.015	0.125	1	0.5	0.5	0.5	*
184	Tracheal secretion	2001	≤0.015	0.25	1	0.5	0.5	0.5	*
190	Sputum	2001	≤0.015	0.25	1	0.5	1	0.5	*
192	Tracheal secretion	2001	≤0.015	0.25	1	0.5	0.5	0.5	*
196	Sputum	2001	≤0.015	0.25	1	0.5	0.5	0.5	*
225	Sputum	2002	≤0.015	0.25	0.25	1	1	0.5	*
239	Sputum	2002	≤0.015	0.25	0.5	0.5	0.5	0.5	*
240	Sputum	2002	≤0.015	0.25	1	1	1	0.5	*
254	Bronchoalveolar lavage	2002	≤0.015	0.25	1	0.5	0.5	0.5	*
255	Sputum	2002	≤0.015	0.25	1	0.5	0.5	0.5	*
256	Sputum	2002	≤0.015	0.25	1	0.5	0.5	0.5	*
262	Sputum	2002	≤0.015	0.25	1	0.25	0.5	0.5	*
263	Sputum	2002	≤0.015	0.25	2	0.5	0.5	0.5	*
267	Sputum	2002	≤0.015	0.25	1	0.5	0.5	0.5	*
273	Spine abscess	2002	≤0.015	0.25	1	0.5	0.5	0.25	*
274	Spine abscess	2002	≤0.015	0.25	0.5	0.5	0.5	0.5	*
281	Spine abscess	2002	≤0.015	0.25	0.5	0.5	0.5	0.5	*
287	Sputum	2002	≤0.015	0.25	0.5	1	1	0.5	*
292	Sputum	2002	≤0.015	0.25	1	0.5	0.5	0.5	*
304	Sputum	2002	≤0.015	0.25	1	0.5	0.5	0.5	*
316	Sputum	2002	≤0.015	0.25	1	0.25	0.25	0.25	*
373	Sputum	2003	≤0.015	0.25	1	0.5	0.5	0.5	*
376	Sputum	2003	≤0.015	0.25	1	0.5	1	0.5	*
380	Sputum	2003	≤0.015	0.25	1	0.5	0.5	0.5	*
387	Sputum	2003	≤0.015	0.25	0.5	0.5	1	0.5	*
399	Sputum	2003	≤0.015	0.25	1	0.5	1	0.25	*
415	Sputum	2003	≤0.015	0.25	1	0.5	1	0.25	*
416	Sputum	2003	≤0.015	0.25	1	0.5	0.5	0.25	*
418	Sputum	2003	≤0.015	0.25	1	0.5	0.5	0.25	*
429	Sputum	2003	≤0.015	0.25	1	0.5	0.5	0.5	*
430	Sputum	2003	≤0.015	0.25	0.5	0.25	0.5	0.5	*
431	Sputum	2003	≤0.015	0.25	1	0.25	0.5	0.5	*
432	Sputum	2003	≤0.015	0.25	1	0.5	0.5	0.5	*
441	Sputum	2003	≤0.015	0.25	0.25	0.25	0.5	0.5	*
443	Sputum	2003	≤0.015	0.25	0.5	0.5	1	0.5	*
446	Sputum	2003	≤0.015	0.25	0.5	0.25	0.5	0.5	*
449	Sputum	2003	≤0.015	0.25	1	0.5	0.5	0.5	*
469	Sputum	2004	≤0.015	0.125	0.5	0.5	1	0.5	*
472	Sputum	2004	≤0.015	0.25	0.5	0.5	1	1	F46Y, M172V,N248T, D255E, E427K
479	Sputum	2004	≤0.015	0.25	0.5	0.5	0.5	1	F46Y, M172V,N248T, D255E, E427K
493	Sputum	2004	≤0.015	0.25	0.5	0.25	0.5	0.25	*
494	Sputum	2004	≤0.015	0.25	0.5	0.25	0.5	0.5	*
496	Sputum	2004	≤0.015	0.25	0.5	0.25	0.5	0.5	*
506	Sputum	2004	≤0.015	0.25	1	0.5	0.5	0.5	*
512	Sputum	2004	≤0.015	0.5	1	0.5	0.5	0.5	*
527	Sputum	2004	≤0.015	0.25	1	0.25	0.5	0.5	*
529	Sputum	2004	≤0.015	0.25	0.5	0.5	1	0.5	*
532	Sputum	2004	≤0.015	0.25	0.5	0.5	0.5	0.5	*
536	Sputum	2004	≤0.015	0.25	0.5	0.5	1	1	None
543	Sputum	2004	≤0.015	0.25	1	4	4	1	F46Y, M172V,N248T, D255E, E427K
544	Sputum	2004	≤0.015	0.25	1	0.5	1	0.5	*
549	Sputum	2004	≤0.015	0.25	0.5	0.25	0.5	0.5	*
550	Sputum	2004	≤0.015	0.25	1	0.25	0.5	0.5	*
568	Sputum	2004	≤0.015	0.25	1	0.5	0.5	0.5	*
573-1	Sputum	2004	≤0.015	0.125	1	0.5	1	0.5	*
573-2	Sputum	2004	≤0.015	0.25	0.5	0.5	2	0.5	*
592	Sputum	2005	≤0.015	0.25	1	0.5	1	0.5	*
601	Sputum	2005	≤0.015	0.25	1	0.25	0.5	0.5	*
612	Sputum	2005	≤0.015	0.25	0.5	0.25	0.5	0.5	*
615	Sputum	2005	≤0.015	0.25	1	0.25	0.5	0.5	*
617	Sputum	2005	≤0.015	0.25	0.5	0.25	0.5	0.5	*
621	Sputum	2005	≤0.015	0.25	0.5	0.25	1	1	None
622	Sputum	2005	≤0.015	0.25	1	0.25	0.5	0.5	*
623	Sputum	2005	≤0.015	0.25	0.5	0.25	2	0.5	*
641	Sputum	2005	≤0.015	0.25	1	0.5	1	0.5	*
645	Sputum	2005	≤0.015	0.25	1	0.5	0.5	0.5	*
646	Sputum	2005	≤0.015	0.25	1	0.25	0.5	0.5	*
650	Sputum	2005	≤0.015	0.25	1	0.25	0.5	0.5	*
659	Sputum	2005	≤0.015	0.25	0.5	0.5	1	0.5	*
663	Sputum	2005	≤0.015	0.25	1	0.25	0.5	0.5	*
693	Sputum	2005	≤0.015	0.25	1	0.5	1	0.5	*
695	Sputum	2005	≤0.015	0.25	0.5	0.5	0.5	0.5	*
708	Sputum	2005	≤0.015	0.25	0.5	0.25	1	0.5	*
709	Sputum	2005	≤0.015	0.25	0.5	0.25	0.25	0.5	*
710	Sputum	2005	≤0.015	0.25	1	0.5	1	1	None
712	Sputum	2005	≤0.015	0.25	1	0.5	1	0.25	*
717	Sputum	2005	≤0.015	0.25	0.5	0.5	1	0.5	*
724	Sputum	2005	≤0.015	0.25	0.5	0.5	0.5	0.5	*
725	Sputum	2005	≤0.015	0.25	1	0.5	0.5	0.5	*
726	Sputum	2005	≤0.015	0.25	1	0.5	0.5	0.5	*
737	Sputum	2005	≤0.015	0.125	0.5	1	4	0.5	None
740	Sputum	2005	≤0.015	0.125	0.5	0.5	1	0.5	*
741	Sputum	2005	≤0.015	0.125	1	0.5	2	0.5	*
752	Sputum	2005	≤0.015	0.25	1	0.5	0.5	0.5	*
753	Sputum	2005	≤0.015	0.25	0.5	0.25	0.5	0.5	*
2165	Sputum	2014	≤0.015	0.25	1	0.5	1	0.125	*
2178	Sputum	2014	≤0.015	0.25	1	0.5	1	0.25	*
2218	Sputum	2014	≤0.015	0.25	1	0.5	1	0.125	*
2267	Sputum	2014	≤0.015	0.25	1	0.25	1	0.25	*
2200	Sputum	2014	≤0.015	0.25	1	1	1	0.25	*
2239	Oropharyngeal Secretion	2014	≤0.015	0.25	1	0.5	1	0.25	*
2326	Sputum	2014	≤0.015	0.25	1	0.5	1	0.25	*
2216	Sputum	2014	≤0.015	0.25	1	0.5	1	0.25	*
2215	Sputum	2014	≤0.015	0.25	2	0.5	1	0.25	*
2268	Sputum	2014	≤0.015	0.25	1	0.5	1	0.25	*
2293	Bronchoalveolar lavage	2014	≤0.015	0.25	1	0.5	1	0.25	*
2163	Sputum	2014	≤0.015	0.25	1	1	1	0.5	*
2230	Sputum	2014	≤0.015	0.25	2	0.5	1	0.25	*
2295	Sputum	2014	≤0.015	0.125	1	0.5	1	0.25	*
2175	Sputum	2014	≤0.015	0.25	1	0.5	1	0.25	*
2176	Sputum	2014	≤0.015	0.25	1	1	1	0.25	*
2179	Bronchoalveolar lavage	2014	≤0.015	0.25	1	0.5	1	0.25	*
2180	Bronchoalveolar lavage	2014	≤0.015	0.25	1	1	1	0.25	*
2122	Bronchoalveolar lavage	2014	≤0.015	0.25	1	0.5	1	0.25	*
2145	Sputum	2014	≤0.015	0.25	1	0.5	1	0.5	*
2184	Sputum	2014	≤0.015	0.25	1	0.5	1	0.25	*
2197	Sputum	2014	≤0.015	0.25	1	0.5	1	0.25	*
2248	Sputum	2014	≤0.015	0.25	1	0.5	1	0.5	*
2261	Sputum	2014	≤0.015	0.25	2	1	1	0.5	*
2269	Sputum	2014	≤0.015	0.25	2	1	0.5	0.25	*
2303	Sputum	2014	≤0.015	0.25	1	0.5	1	0.25	*
2309	Sputum	2014	≤0.015	0.25	2	0.5	1	0.5	*
2174	Sputum	2014	≤0.015	0.25	1	0.5	1	0.25	*
2211	Sputum	2014	≤0.015	0.25	1	1	1	0.25	*
2276	Sputum	2014	≤0.015	0.25	2	1	1	0.125	*
2229	Sputum	2014	≤0.015	0.25	1	1	1	0.125	*
2250	Sputum	2014	≤0.015	0.25	1	1	2	0.25	*
2193	Sputum	2014	≤0.015	0.25	1	1	1	0.25	*
2148	Sputum	2014	≤0.015	0.25	1	0.5	1	0.25	*
2129	Sputum	2014	≤0.015	0.25	1	0.5	1	0.25	*
2167	Sputum	2014	≤0.015	0.25	1	0.5	2	0.25	*
2234	Sputum	2014	≤0.015	0.25	1	1	2	0.5	*
2251	Sputum	2014	≤0.015	0.25	1	0.5	1	0.25	*
2153	Sputum	2014	≤0.015	0.125	1	0.5	1	0.25	*
2195	Sputum	2014	≤0.015	0.25	0.5	2	2	0.5	*
2132	Sputum	2014	≤0.015	0.25	2	1	2	0.25	*
2263	Sputum	2014	≤0.015	0.25	1	1	1	0.25	*
2281	Sputum	2014	≤0.015	0.25	1	1	1	0.5	*
2177	Sputum	2014	≤0.015	0.25	1	0.5	1	0.25	*
2199	Sputum	2014	≤0.015	0.25	1	0.5	1	0.25	*
2162	Sputum	2014	≤0.015	0.25	2	1	1	0.125	*
2204	Sputum	2014	≤0.015	0.25	1	1	1	0.25	*
2231	Sputum	2014	≤0.015	0.25	1	0.5	1	0.125	*
2157	Sputum	2014	≤0.015	0.25	2	1	2	0.25	*
2242	Sputum	2014	≤0.015	0.25	2	1	2	0.25	*
2298	Sputum	2014	≤0.015	0.25	2	1	1	0.5	*
2213	Sputum	2014	≤0.015	0.25	1	1	2	0.25	*
2252	Sputum	2014	≤0.015	0.25	1	1	2	0.125	*
2529	Nasal swab	2015	≤0.015	0.25	1	0.5	1	0.25	*
2536	Nasal swab	2015	≤0.015	0.25	0.5	0.5	1	0.25	*
2310	Sputum	2015	≤0.015	0.25	0.5	0.25	1	0.25	*
2367	Sputum	2015	≤0.015	0.25	0.25	0.25	0.5	0.125	*
2375	Bronchoalveolar lavage	2015	≤0.015	0.25	0.25	0.5	0.5	0.25	*
2318	Sputum	2015	≤0.015	0.25	1	0.5	1	0.125	*
2343	Sputum	2015	≤0.015	0.25	1	0.5	0.5	0.25	*
2377	Sputum	2015	≤0.015	0.25	0.5	0.5	1	0.25	*
2414	Bronchoalveolar lavage	2015	≤0.015	0.25	0.5	0.5	1	0.25	*
2428	Sputum	2015	≤0.015	0.25	1	0.5	1	0.25	*
2591	Sputum	2015	≤0.015	0.25	1	0.5	1	0.25	*
2441	Sputum	2015	≤0.015	0.25	1	0.5	1	0.25	*
2383	Bronchoalveolar lavage	2015	≤0.015	0.25	1	0.5	1	0.25	*
2489	Sputum	2015	≤0.015	0.25	1	0.5	1	0.25	*
2501	Sputum	2015	≤0.015	0.25	1	0.5	0.5	0.25	*
2523	Sputum	2015	≤0.015	0.25	1	0.5	1	0.25	*
2355	Sputum	2015	≤0.015	0.25	1	0.5	1	0.25	*
2527	Sputum	2015	≤0.015	0.25	1	0.5	1	0.25	*
2515	Sputum	2015	≤0.015	0.25	1	0.5	1	0.25	*
2559	Sputum	2015	≤0.015	0.25	1	0.5	1	0.25	*
2554	Sputum	2015	≤0.015	0.25	1	0.5	1	0.25	*
2440	Sputum	2015	≤0.015	0.25	1	0.5	1	0.25	*
2546	Sputum	2015	≤0.015	0.25	1	0.5	1	0.25	*
2496	Sputum	2015	≤0.015	0.25	1	1	1	0.25	*
2560	Sputum	2015	≤0.015	0.25	1	0.5	1	0.125	*
2500	Sputum	2015	≤0.015	0.25	1	1	1	0.5	*
2522	Sputum	2015	≤0.015	0.25	1	0.5	1	0.25	*
2368	Bronchoalveolar lavage	2015	≤0.015	0.25	1	1	1	0.25	*
2382	Sputum	2015	≤0.015	0.25	1	0.5	1	0.25	*
2477	Sputum	2015	≤0.015	0.25	1	0.5	1	0.25	*
2535	Sputum	2015	≤0.015	0.25	1	0.5	1	0.25	*
2492	Sputum	2015	≤0.015	0.25	1	0.5	1	0.5	*
2512	Sputum	2015	≤0.015	0.25	1	0.5	1	0.25	*
2514	Sputum	2015	≤0.015	0.25	1	0.5	1	0.25	*
2317	Sputum	2015	≤0.015	0.25	1	0.5	1	0.125	*
2323	Sputum	2015	≤0.015	0.25	1	1	1	0.25	*
2558	Sputum	2015	≤0.015	0.25	1	0.5	0.5	0.25	*
2402	Sputum	2015	≤0.015	0.25	1	0.5	1	0.25	*
2371	Sputum	2015	≤0.015	0.25	1	1	1	0.5	*
2316	Sputum	2015	≤0.015	0.25	1	0.5	1	0.125	*
2427	Sputum	2015	≤0.015	0.25	1	0.5	0.5	0.25	*
2443	Sputum	2015	≤0.015	0.25	1	0.5	1	0.5	*
2505	Sputum	2015	≤0.015	0.25	1	0.5	1	0.25	*
2547	Sputum	2015	≤0.015	0.25	1	1	2	0.25	*
2397	Sputum	2015	≤0.015	0.25	1	0.5	1	0.25	*
2417	Sputum	2015	≤0.015	0.25	1	0.5	1	0.125	*
2545	Sputum	2015	≤0.015	0.25	1	0.5	0.5	0.25	*
2509	Sputum	2015	≤0.015	0.25	1	0.5	0.5	0.5	*
2508	Sputum	2015	≤0.015	0.25	1	0.5	1	0.125	*
2543	Sputum	2015	≤0.015	0.25	1	0.25	0.5	0.25	*
2378	Sputum	2015	≤0.015	0.25	2	1	1	0.5	*
2602	Sputum	2015	≤0.015	0.25	1	1	2	0.5	*
2551	Sputum	2015	≤0.015	0.25	1	1	0.5	0.25	*
2553	Sputum	2015	≤0.015	0.25	1	0.5	1	0.25	*
2328	Sputum	2015	≤0.015	0.125	1	>8	>8	1	None
2370	Sputum	2015	≤0.015	0.25	1	1	2	0.25	*
2404	Sputum	2015	≤0.015	0.25	1	0.5	1	0.25	*
2526	Sputum	2015	≤0.015	0.25	1	0.5	0.5	0.125	*
2459	Sputum	2015	≤0.015	0.25	0.5	0.25	0.5	0.25	*
2333	Sputum	2015	≤0.015	0.25	1	0.5	0.5	0.25	*
2321	Sputum	2015	≤0.015	0.25	1	1	1	0.5	*
2392	Sputum	2015	≤0.015	0.25	1	1	1	0.5	*
2369	Bronchoalveolar lavage	2015	≤0.015	0.25	1	0.5	1	0.5	*
2386	Bronchoalveolar lavage	2015	≤0.015	0.25	1	0.5	1	0.25	*
2516	Bronchoalveolar lavage	2015	≤0.015	0.25	1	1	1	0.25	*
2562	Lung Biopsy	2015	≤0.015	0.25	1	1	1	0.25	*
2615	Pleural fluid	2015	≤0.015	0.25	2	1	1	0.25	*
2338	Pleural fluid	2015	≤0.015	0.25	2	1	2	0.25	*
2339	Bronchoalveolar lavage	2015	≤0.015	0.25	2	1	1	0.25	*
2340	Tracheal secretion	2015	≤0.015	0.25	1	1	2	0.25	*
2344	Urine	2015	≤0.015	0.25	1	1	2	0.25	*
2413	Urine	2015	≤0.015	0.25	1	0.5	0.5	0.25	*
2503	Urine	2015	≤0.015	0.25	1	1	1	0.25	*
2544	Sputum	2015	≤0.015	0.25	2	1	2	0.25	*
2717	Sputum	2015	≤0.015	0.25	2	1	2	0.25	*
2353	Sputum	2015	≤0.015	0.25	2	1	1	0.25	*
2372	Sputum	2015	≤0.015	0.25	2	1	1	0.25	*
2243	Sputum	2015	≤0.015	0.25	2	1	2	0.125	*
2388	Sputum	2015	≤0.015	0.25	1	1	2	0.25	*
2429	Sputum	2015	≤0.015	0.25	2	1	1	0.25	*
2612	Sputum	2016	≤0.015	0.25	0.5	0.5	1	0.25	*
2620	Oropharyngeal Secretion	2016	≤0.015	0.25	1	0.5	0.5	0.125	*
2622	Sputum	2016	≤0.015	0.25	0.5	0.5	1	0.5	*
2730	Oropharyngeal Secretion	2016	≤0.015	0.25	0.5	0.5	1	0.25	*
2651	Spine abscess	2016	≤0.015	0.25	1	0.5	1	0.25	*
2663	Oropharyngeal Secretion	2016	≤0.015	0.25	1	0.5	1	0.5	*
2729	Oropharyngeal Secretion	2016	≤0.015	0.25	1	0.5	1	0.5	*
2598	Sputum	2016	≤0.015	0.25	1	0.5	1	0.25	*
2706	Bronchoalveolar lavage	2016	≤0.015	0.25	1	0.5	1	0.25	*
2714	Bronchoalveolar lavage	2016	≤0.015	0.25	1	0.5	1	0.25	*
2626	Sputum	2016	≤0.015	0.25	1	0.5	1	0.25	*
2680	Sputum	2016	≤0.015	0.25	1	0.5	1	0.25	*
2618	Sputum	2016	≤0.015	0.25	0.5	0.5	0.5	0.25	*
2665	Sputum	2016	≤0.015	0.25	1	0.5	1	0.25	*
2813	Sputum	2016	≤0.015	0.25	1	1	1	0.25	*
2816	Sputum	2016	≤0.015	0.25	1	0.5	1	0.25	*
2572	Sputum	2016	≤0.015	0.25	1	0.5	1	0.125	*
2595	Sputum	2016	≤0.015	0.25	1	0.5	1	0.25	*
2619	Sputum	2016	≤0.015	0.25	1	0.5	1	0.25	*
2624	Sputum	2016	≤0.015	0.25	1	0.5	1	0.125	*
2628	Sputum	2016	≤0.015	0.25	1	1	0.5	0.25	*
2632	Sputum	2016	≤0.015	0.25	1	0.5	1	0.25	*
2633	Sputum	2016	≤0.015	0.25	1	0.5	1	0.25	*
2660	Sputum	2016	≤0.015	0.25	1	0.5	1	0.25	*
2625	Sputum	2016	≤0.015	0.25	1	0.5	1	0.25	*
2662	Sputum	2016	≤0.015	0.25	1	1	1	0.25	*
2679	Sputum	2016	≤0.015	0.25	1	0.5	1	0.25	*
2621	Sputum	2016	≤0.015	0.25	1	0.5	1	0.5	*
2661	Tracheal secretion	2016	≤0.015	0.25	1	0.5	1	0.25	*
2669	Bronchoalveolar lavage	2016	≤0.015	0.25	1	0.5	1	0.25	*
2735	Sputum	2016	≤0.015	0.25	2	0.5	0.5	0.125	*
2765	Sputum	2016	≤0.015	0.25	1	0.5	0.5	0.25	*
2807	Sputum	2016	≤0.015	0.25	2	1	2	0.25	*
2814	Sputum	2016	≤0.015	0.25	2	1	1	0.25	*
2823	Sputum	2016	≤0.015	0.25	1	1	1	0.25	*
2630	Sputum	2016	≤0.015	0.25	1	0.5	1	0.25	*
2677	Sputum	2016	≤0.015	0.25	2	0.5	1	0.25	*
2575	Bronchoalveolar lavage	2016	≤0.015	0.25	1	1	1	0.25	*
2603	Bronchoalveolar lavage	2016	≤0.015	0.25	1	0.5	1	0.25	*
2590	Sputum	2016	≤0.015	0.25	1	1	1	0.5	*
2795	Sputum	2016	≤0.015	0.25	1	1	2	0.5	*
2434	Sputum	2016	≤0.015	0.25	1	0.5	1	0.25	*
2702	Sputum	2016	≤0.015	0.25	1	1	1	0.25	*
2647	Sputum	2016	≤0.015	0.25	1	0.5	1	0.25	*
2786	Sputum	2016	≤0.015	0.25	1	0.5	1	0.5	*
2678	Sputum	2016	≤0.015	0.25	1	0.5	1	0.5	*
2638	Oropharyngeal Secretion	2016	≤0.015	0.25	1	0.5	1	0.5	*
2646	Sputum	2016	≤0.015	0.25	1	0.5	2	0.25	*
2719	Sputum	2016	≤0.015	0.25	1	0.5	1	0.5	*
2739	Sputum	2016	≤0.015	0.25	1	0.5	1	0.125	*
2758	Sputum	2016	≤0.015	0.25	1	0.5	0.5	0.125	*
2675	Sputum	2016	≤0.015	0.25	1	0.5	1	0.5	*
2772	Sputum	2016	≤0.015	0.25	1	1	1	0.125	*
2830	Sputum	2016	≤0.015	0.25	1	1	1	0.5	*
2617	Sputum	2016	≤0.015	0.25	1	1	1	0.5	*
2732	Oropharyngeal Secretion	2016	≤0.015	0.25	1	0.5	0.5	0.125	*
2793	Sputum	2016	≤0.015	0.25	1	0.5	0.5	0.5	*
2659	Sputum	2016	≤0.015	0.25	2	1	1	0.5	*
2676	Oropharyngeal Secretion	2016	≤0.015	0.25	1	1	2	0.25	*
2705	Sputum	2016	≤0.015	0.25	2	1	2	0.25	*
2597	Sputum	2016	≤0.015	0.25	1	1	1	0.25	*
2784	Sputum	2016	≤0.015	0.25	1	1	2	0.25	*
2576	Sputum	2016	≤0.015	0.25	2	1	2	0.5	*
2718	Sputum	2016	≤0.015	0.25	2	0.5	1	0.25	*
2668	Sputum	2016	≤0.015	0.25	2	1	0.5	0.25	*
2733	Sputum	2016	≤0.015	0.25	2	1	2	0.25	*
2977	Sputum	2017	≤0.015	0.25	1	0.5	1	0.25	*
2912	Sputum	2017	≤0.015	0.25	1	0.5	0.5	0.25	*
3036	Sputum	2017	≤0.015	0.25	2	1	1	0.25	*
3061	Sputum	2017	≤0.015	0.25	2	1	2	0.25	*
3075	Sputum	2017	≤0.015	0.25	2	1	1	0.25	*
2821	Sputum	2017	≤0.015	0.25	1	0.5	1	0.5	*
2884	Sputum	2017	≤0.015	0.25	1	0.5	1	0.5	*
2911	Sputum	2017	≤0.015	0.25	1	0.5	1	0.25	*
2926	Sputum	2017	≤0.015	0.25	1	0.5	1	0.25	*
2832	Sputum	2017	≤0.015	0.25	1	0.5	1	0.25	*
2836	Sputum	2017	≤0.015	0.25	0.5	0.5	1	0.125	*
3010	Sputum	2017	≤0.015	0.25	1	0.5	1	0.25	*
3013	Sputum	2017	≤0.015	0.25	1	0.5	1	0.25	*
3066	Sputum	2017	≤0.015	0.25	1	0.5	1	0.25	*
2981	Sputum	2017	≤0.015	0.25	1	1	2	0.25	*
2920	Sputum	2017	≤0.015	0.25	2	1	2	0.25	*
2930	Sputum	2017	≤0.015	0.25	2	1	2	0.25	*
3054	Oropharyngeal Secretion	2017	≤0.015	0.25	2	1	0.5	0.5	*
3055	Sputum	2017	≤0.015	0.25	2	1	0.5	0.25	*
2835	Sputum	2017	≤0.015	0.25	1	0.5	1	0.5	*
2851	Sputum	2017	≤0.015	0.25	1	0.5	1	0.25	*
2927	Sputum	2017	≤0.015	0.25	1	0.5	0.5	0.125	*
2928	Sputum	2017	≤0.015	0.25	1	0.5	1	0.25	*
2971	Sputum	2017	≤0.015	0.25	2	1	1	0.5	*
3064	Sputum	2017	≤0.015	0.25	2	1	1	0.25	*
3071	Sputum	2017	≤0.015	0.25	2	1	1	0.25	*
3076	Sputum	2017	≤0.015	0.25	2	1	1	0.25	*
2860	Bronchoalveolar lavage	2017	≤0.015	0.25	1	1	2	0.25	*
2873	Sputum	2017	≤0.015	0.25	1	0.5	1	0.25	*
2919	Sputum	2017	≤0.015	0.25	1	0.5	0.5	0.25	*
2923	Sputum	2017	≤0.015	0.25	1	1	1	0.25	*
2984	Sputum	2017	≤0.015	0.25	1	1	1	0.25	*
3004	Sputum	2017	≤0.015	0.25	2	1	1	0.25	*
2854	Sputum	2017	≤0.015	0.25	2	1	1	0.25	*
2805	Sputum	2017	≤0.015	0.25	2	1	2	0.5	*
2864	Sputum	2017	≤0.015	0.25	2	2	2	0.25	*
2879	Sputum	2017	≤0.015	0.5	2	1	2	0.25	*
2887	Sputum	2017	≤0.015	0.25	2	1	2	0.25	*
2924	Sputum	2017	≤0.015	0.25	2	1	2	0.25	*
2954	Sputum	2017	≤0.015	0.25	2	0.5	1	0.25	*
3059	Sputum	2017	≤0.015	0.25	2	1	0.5	0.25	*
3294	Sputum	2018	≤0.015	0.25	2	1	1	0.5	*
3124	Sputum	2018	≤0.015	0.25	2	0.5	1	0.25	*
3205	Sputum	2018	≤0.015	0.25	2	1	1	0.25	*
3206	Sputum	2018	≤0.015	0.25	2	1	1	0.25	*
3303	Sputum	2018	≤0.015	0.25	1	0.5	1	0.25	*
3306	Sputum	2018	≤0.015	0.25	2	1	1	0.25	*
3319	Sputum	2018	≤0.015	0.25	2	0.5	1	0.25	*
3313	Sputum	2018	≤0.015	0.25	2	1	1	0.25	*
3087	Sputum	2018	≤0.015	0.25	1	0.5	1	0.5	*
3108	Sputum	2018	≤0.015	0.25	1	0.5	1	0.25	*
3255	Sputum	2018	≤0.015	0.25	0.5	0.5	1	0.25	*
3298	Sputum	2018	≤0.015	0.25	2	1	1	0.5	*
3317	Sputum	2018	≤0.015	0.25	2	1	1	0.5	*
3104	Sputum	2018	≤0.015	0.25	2	1	1	0.5	*
3169	Sputum	2018	≤0.015	0.25	2	1	1	0.25	*
3107	Sputum	2018	≤0.015	0.25	1	0.5	0.5	0.5	*
3262	Sputum	2018	≤0.015	0.25	1	0.5	0.5	0.5	*
3105	Sputum	2018	≤0.015	0.25	1	0.5	0.5	0.5	*
3209	Sputum	2018	≤0.015	0.25	2	1	0.5	0.5	*
3289	Sputum	2018	≤0.015	0.25	2	1	1	0.25	*
3318	Sputum	2018	≤0.015	0.25	2	0.5	1	0.25	*
3261	Sputum	2018	≤0.015	0.25	2	1	1	0.5	*
3086	Sputum	2018	≤0.015	0.25	2	1	1	0.25	*
3164	Sputum	2018	≤0.015	0.25	1	1	1	0.25	*
3315	Sputum	2018	≤0.015	0.25	1	0.5	1	0.5	*
3085	Sputum	2018	≤0.015	0.25	2	1	1	0.5	*
3196	Sputum	2018	≤0.015	0.25	2	1	1	0.25	*
3226	Sputum	2018	≤0.015	0.25	2	1	1	0.25	*
3227	Sputum	2018	≤0.015	0.25	2	1	2	0.5	*
3181	Sputum	2018	≤0.015	0.25	2	1	1	0.25	*
3112	Sputum	2018	≤0.015	0.25	2	1	2	0.25	*
3168	Sputum	2018	≤0.015	0.25	2	1	1	0.25	*
3241	Oropharyngeal Secretion	2018	≤0.015	0.25	2	1	1	0.5	*
3290	Sputum	2018	≤0.015	0.25	2	1	1	0.5	*
3302	Sputum	2018	≤0.015	0.25	2	1	1	0.5	*
3088	Sputum	2018	≤0.015	0.25	1	1	1	0.5	*
3089	Sputum	2018	≤0.015	0.25	2	0.5	1	0.25	*
3109	Sputum	2018	≤0.015	0.25	2	0.5	1	0.25	*
3160	Sputum	2018	≤0.015	0.25	2	0.5	1	0.25	*
3152	Sputum	2018	≤0.015	0.25	2	1	1	0.25	*
3251	Sputum	2018	≤0.015	0.25	2	1	1	0.5	*
2332	Sputum	2020	≤0.015	0.25	2	1	1	0.25	*
2806	Sputum	2020	≤0.015	0.25	2	1	1	0.25	*
2736	Sputum	2020	≤0.015	0.25	2	1	1	0.25	*
3310	Sputum	2020	≤0.015	0.125	2	1	2	0.5	*
3171	Sputum	2020	≤0.015	0.25	1	1	1	0.25	*
1360	Sputum	2020	≤0.015	0.25	2	1	1	0.5	*
2233-01-01	Sputum	2020	≤0.015	0.25	1	0.5	0.5	0.25	*
2867	Sputum	2020	≤0.015	0.25	1	1	1	0.25	*
2673	Sputum	2020	≤0.015	0.25	2	0.5	1	0.25	*
2668	Sputum	2020	≤0.015	0.25	2	1	1	0.25	*
2789	Sputum	2020	≤0.015	0.25	2	1	1	0.25	*
2791	Sputum	2020	≤0.015	0.25	2	1	1	0.5	*
2800	Sputum	2020	≤0.015	0.25	2	1	1	0.25	*
2767	Sputum	2020	≤0.015	0.25	2	1	1	0.25	*
2768	Sputum	2020	≤0.015	0.25	2	1	1	0.25	*
3760	Sputum	2021	≤0.015	0.125	1	>8	4	1	TR34/L98H/S297T/F495I
3762	Sputum	2021	≤0.015	0.125	1	1	1	0.25	*
3763	Pleural fluid	2021	≤0.015	0.125	1	>8	4	1	TR34/L98H/S297T/F495I
3765	Sputum	2021	≤0.015	0.125	0.5	0.5	0.5	0.25	*
3768	Sputum	2021	≤0.015	0.125	1	0.5	1	0.25	*
AMB: Amphotericin B; ITC: itraconazole; VRC: voriconazole; POS: posaconazole; MFG: micafungin; CAS: caspofungin. * Not evaluated.
