# Supplementary material for: Uncovering a Novel cyp51A Mutation and Antifungal Resistance in Aspergillus fumigatus through Culture Collection Screening
Source: J Fungi (Basel). 2024 Feb 1;10(2):122. doi: 10.3390/jof10020122 (PMC10890095; doi:10.3390/jof10020122)
Supplement: Supplementary file 1 [file jof-10-00122-s001.zip › Table S2.xlsx]

## Sheet: Plan1
Table S2: Aspergillus fumigatus environmental isolate number, year of isolation, and screening test results
LIF	Year	ITC 2µg/mL	VRC 2µg/mL	POS 0,5µg/mL
263E	1998	R	R	R
AF 35	2015	S	S	S
AF 36	2015	S	S	S
AF 100	2015	S	S	S
AF 102	2015	S	S	S
AF 103	2015	S	S	S
AF 104	2015	S	S	S
AF 105	2015	S	S	S
AF 106	2015	S	S	S
AF 122	2015	S	S	S
AF 124	2015	S	S	S
AF 125	2015	S	S	S
AF 126	2015	S	S	S
AF 129	2015	S	S	S
AF 134	2015	S	S	S
AF 135	2015	S	S	S
AF 136	2015	S	S	S
AF 137	2015	S	S	S
AF 138	2015	S	S	S
AF 139	2015	S	S	S
AF 140	2015	S	S	S
AF 141	2015	S	S	S
AF 142	2015	S	S	S
AF 143	2015	S	S	S
AF 144	2015	S	S	S
AF 145	2015	S	S	S
AF 146	2015	S	S	S
AF 147	2015	S	S	S
AF 148	2015	S	S	S
AF 151	2015	S	S	S
AF 152	2015	S	S	S
AF 156	2015	S	S	S
AF 159	2015	S	S	S
AF 160	2015	S	S	S
AF 161	2015	S	S	S
AF 163	2015	S	S	S
AF 164	2015	S	S	S
AF 165	2015	S	S	S
AF 166	2015	S	S	S
AF 169	2015	S	S	S
AF 168	2015	S	S	S
AF 169	2015	S	S	S
AF 170	2015	S	S	S
AF 171	2015	S	S	S
AF 172	2015	S	S	S
AF 174	2015	S	S	S
AF 175	2015	S	S	S
AF 178	2015	S	S	S
AF 9	2015	S	S	S
AF 24	2015	S	S	S
AF 25	2015	S	S	S
AF 26	2015	S	S	S
AF 26	2015	S	S	S
AF 28	2015	S	S	S
AF 29	2015	S	S	S
AF 30	2015	S	S	S
AF 31	2015	S	S	S
AF 32	2015	S	S	S
AF 33	2015	S	S	S
AF 34	2015	S	S	S
AF 107	2015	S	S	S
AF 109	2015	S	S	S
ITC: Itraconazole; VRC: Voriconazole; POS: Posaconazole. R: resistant = it was possible to observe growth in the test. S: susceptible = it was not possible to observe growth in the test.
